# Supplementary material for: Data on the genome analysis of the wood-rotting fungus Steccherinum ochraceum LE-BIN 3174
Source: Data Brief. 2020 Jan 22;29:105169. doi: 10.1016/j.dib.2020.105169 (PMC7005497; doi:10.1016/j.dib.2020.105169)
Supplement: Multimedia component 1 [file mmc1.xml]

<?xml version="1.0" encoding="utf-8" standalone="no"?>
<data>
  <datasets>
    <author>mr.moiseenko@gmail.com</author>
    <type>1</type>
    <dataset>
      <name>Representative genome: Steccherinum ochraceum (assembly INBI_StOhra_v1.0)</name>
      <caption />
      <description>The whole-genome sequencing and annotation of wood-rotting (white-rot) fungus Steccherinum ochraceum LE-BIN 3174.</description>
      <filetype>
        <name />
      </filetype>
      <filesize />
      <source>0</source>
      <sourcename>Original Data</sourcename>
      <access>
        <type>1</type>
        <name>Data available in data repository</name>
        <reponame>NCBI GeneBank</reponame>
        <PersistentId />
        <deeplinkurl>https://www.ncbi.nlm.nih.gov/genome/?term=RWJN00000000</deeplinkurl>
      </access>
    </dataset>
  </datasets>
</data>
